# Supplementary material for: Isolation and Characterization of a Klebsiella Phage H33IIK Targeting Multidrug-Resistant Klebsiella pneumoniae in Peru
Source: Antibiotics (Basel). 2026 Apr 1;15(4):365. doi: 10.3390/antibiotics15040365 (PMC13112970; doi:10.3390/antibiotics15040365)
Supplement: Supplementary file 1 [file antibiotics-15-00365-s001.zip › Table S1.xlsx]

## Sheet: S1
		Table S1. The optimal multiplicity of infection (MOI) OF H33IIK
		Phage title	MOI	Replicate 1	Replicate 2	Replicate 3
		10^4	10	430000000	460000000	460000000
		10^5	1	320000000	430000000	430000000
		10^6	0.01	1170000000	1320000000	1330000000
		10^7	0.001	250000000	195000000	174000000
		10^8	0.0001	370000000	370000000	570000000
