# Supplementary material for: Isolation and Characterization of a Klebsiella Phage H33IIK Targeting Multidrug-Resistant Klebsiella pneumoniae in Peru
Source: Antibiotics (Basel). 2026 Apr 1;15(4):365. doi: 10.3390/antibiotics15040365 (PMC13112970; doi:10.3390/antibiotics15040365)
Supplement: Supplementary file 1 [file antibiotics-15-00365-s001.zip › Table S2.xlsx]

## Sheet: Table S2
		Table S2 . Data from an OSG experiment
	Time		Flask B 1/100			Flask C 1/1000			PFU/mL
			1	2	3	1	2	3
	6	TMTC	10500	9700	9600				493.288
	8	TMTC	7700	7900	12000				2426.93
	10	TMTC	8200	8300	10700				1415.39
	12	TMTC	15400	13900	15600				929.157
	14	TMTC	13500	12100	11000				1253
	16	TMTC	16500	13000	11100				2739.22
	18	TMTC	15500	15000	10100				2983.85
	20	TMTC	36100	38000	38000	36000	38000	35000	1096.97
	22		TMTC	TMTC	TMTC	68000	63000	60000	4041.45
	24					104000	110000	115000	5507.57
	26					116000	117000	125000	4932.88
	28					165000	165000	166000	577.35
	30					176000	160000	181000	10969.7
	32					188000	190000	193000	2516.61
	34					209000	205000	205000	2309.4
	36					208000	215000	210000	3605.55
	38					214000	228000	208000	10263.2
	40					205000	202000	209000	3511.88
	42					220000	215000	227000	6027.71
	44					235000	241000	242000	3785.94
	46					249000	228000	267000	19519.2
	48					251000	274000	251000	13279.1
	50					250000	261000	253000	5686.24
		Note: TMTC: Too much to count
