# Supplementary material for: Isolation and Characterization of a Klebsiella Phage H33IIK Targeting Multidrug-Resistant Klebsiella pneumoniae in Peru
Source: Antibiotics (Basel). 2026 Apr 1;15(4):365. doi: 10.3390/antibiotics15040365 (PMC13112970; doi:10.3390/antibiotics15040365)
Supplement: Supplementary file 1 [file antibiotics-15-00365-s001.zip › Table S3.xlsx]

## Sheet: Hoja2 (2)
		Table S3 . Data of Killing curve of K. pneumoniae ATCC BAA 2814 using the phage H33IIK
	Time	OD 600
		Host K.pneumoniae			MOI 1			MOI 0.1			MOI 0.01
		1	2	3	1	2	3	1	2	3	1	2	3
	0	0.009	0.08	0.003	0.001	0.001	0.001	0.008	0.005	0.004	0.008	0.005	0.004
	30	0.02	0.02	0.02	0.096	0.078	0.071	0.007	0.006	0.006	0.007	0.006	0.006
	60	0.029	0.02	0.02	0.015	0.007	0.008	0.018	0.019	0.019	0.018	0.019	0.019
	90	0.066	0.066	0.065	0.016	0.17	0.015	0.049	0.051	0.052	0.049	0.051	0.052
	120	0.125	0.124	0.124	0.007	0.006	0.008	0.059	0.058	0.058	0.059	0.058	0.058
	150	0.233	0.258	0.251	0.008	0.007	0.006	0.015	0.012	0.013	0.015	0.012	0.013
	180	0.422	0.45	0.453	0.004	0.003	0.002	0.014	0.009	0.009	0.014	0.009	0.009
	210	0.678	0.683	0.679	0.033	0.032	0.031	0.048	0.047	0.045	0.048	0.047	0.045
	240	0.75	0.742	0.745	0.029	0.029	0.03	0.022	0.02	0.02	0.22	0.02	0.02
	270	0.744	0.737	0.734	0.007	0.004	0.003	0.03	0.024	0.023	0.03	0.024	0.023
