# Supplementary material for: Isolation and Characterization of a Klebsiella Phage H33IIK Targeting Multidrug-Resistant Klebsiella pneumoniae in Peru
Source: Antibiotics (Basel). 2026 Apr 1;15(4):365. doi: 10.3390/antibiotics15040365 (PMC13112970; doi:10.3390/antibiotics15040365)
Supplement: Supplementary file 1 [file antibiotics-15-00365-s001.zip › Table S4.xlsx]

## Sheet: S4
		Table S4. Temperature tolerance of phage H33IIK
		T°	Phages (PFU/mL)
			Dilution	Replicate 1	Replicate 2	Replicate 3
		20°C	10^-5	57000000	54000000	55000000
		30°C	10^-5	65000000	69000000	63000000
		40°C	10^-5	62000000	83000000	47000000
		50°C	10^-4	9300000	8900000	8500000
		60°C	10^-3	1890000	1850000	1930000
		70°C	10^-1	1100	1200	1400
		80°C	10^-1	0	100	0
		90°C	10^-1	0	0	0
