# Supplementary material for: Isolation and Characterization of a Klebsiella Phage H33IIK Targeting Multidrug-Resistant Klebsiella pneumoniae in Peru
Source: Antibiotics (Basel). 2026 Apr 1;15(4):365. doi: 10.3390/antibiotics15040365 (PMC13112970; doi:10.3390/antibiotics15040365)
Supplement: Supplementary file 1 [file antibiotics-15-00365-s001.zip › Table S5.xlsx]

## Sheet: S5
	Table S5. pH sensitivity of phage H33IIK
	pH		Phages (PFU/mL)
		Dilution	Replicate 1	Replicate 2	Replicate 3
	2	10^-1	400	100	200
	3	10^-5	48000000	54000000	65000000
	4	10^-5	85000000	84000000	78000000
	5	10^-5	99000000	77000000	99000000
	6	10^-5	158000000	158000000	133000000
	7	10^-5	145000000	161000000	134000000
	8	10^-5	90000000	89000000	73000000
	9	10^-5	87000000	73000000	68000000
	10	10^-5	99000000	84000000	78000000
	11	10^-4	8400000	8100000	7200000
	12	10^-2	84000	75000	69000
	13	10^-1	0	0	0
