# Supplementary material for: Isolation and Characterization of a Klebsiella Phage H33IIK Targeting Multidrug-Resistant Klebsiella pneumoniae in Peru
Source: Antibiotics (Basel). 2026 Apr 1;15(4):365. doi: 10.3390/antibiotics15040365 (PMC13112970; doi:10.3390/antibiotics15040365)
Supplement: Supplementary file 1 [file antibiotics-15-00365-s001.zip › Table S6.xlsx]

## Sheet: S6
		Table S6. Chloroform sensitivity of phage H33IIK
				Phages (PFU/mL)
		Chloroform	Dilution	Replicate 1	Replicate 2	Replicate 3
		Control	10^-5	1,45E+08	1,34E+08	1,32E+08
		Sample	10^-5	1,41E+08	1,30E+08	1,38E+08
