# Supplementary material for: Isolation and Characterization of a Klebsiella Phage H33IIK Targeting Multidrug-Resistant Klebsiella pneumoniae in Peru
Source: Antibiotics (Basel). 2026 Apr 1;15(4):365. doi: 10.3390/antibiotics15040365 (PMC13112970; doi:10.3390/antibiotics15040365)
Supplement: Supplementary file 1 [file antibiotics-15-00365-s001.zip › Table S7.xlsx]

## Sheet: ST-ANIclustermap_matrix
Table S7: ANI cluster map_ matrix
Escherichia_phage_ECML4	Salmonella_phage_S118	Salmonella_phage_rabagast	Escherichia_phage_PhaxI	Salmonella_phage_38	Salmonella_phage_SeB	Escherichia_phage_Cba120	Salmonella_phage_SFP10	Escherichia_phage_FEC14	Salmonella_phage_aagejoakim	Salmonella_phage_SE14	Salmonella_phage_SeSz1	Salmonella_phage_SenASZ3	Salmonella_phage_Sh19	Salmonella_phage_SenALZ1	Salmonella_phage_SeG	Salmonella_phage_SeJ	Escherichia_phage_EP75	Shigella_phage_MK13	Shigella_phage_Ag3	Klebsiella_phage_May	Klebsiella_phage_vB_KpnM_KpS110	H33IIK	Klebsiella_phage_Magnus	Klebsiella_phage_Menlow	Klebsiella_phage_0507KN21	Klebsiella_phage_UPM2146
100	92.3464	92.2363	91.5298	90.1675	91.0789	91.1909	90.893	91.2409	90.9081	90.8349	91.6267	91.1967	90.7595	90.2234	90.1859	92.1891	93.1045	81.1175	81.2762	80.1425	80.0506	79.2355	79.6122	79.1875	79.9185	79.7486
92.3464	100	99.0064	96.263	95.5659	96.2815	96.6848	96.7573	95.8562	96.1065	95.9394	96.2368	95.4075	95.9534	95.6216	95.3476	94.2762	95.1524	81.4875	81.979	80.0024	80.7211	79.6518	78.7967	78.9198	79.2475	79.2794
92.2363	99.0064	100	96.3955	95.8817	96.5224	96.7754	96.9746	96.1802	96.1185	96.2917	96.4828	95.659	96.3646	95.8145	95.4685	94.6529	95.3574	81.1638	81.5607	79.8859	80.8888	79.9099	79.369	79.1633	79.0928	79.3033
91.5298	96.263	96.3955	100	96.164	97.0046	97.9205	97.002	97.1714	96.3058	95.8001	96.1999	95.8778	96.5791	96.5463	96.3054	94.1244	95.1314	81.3147	81.5147	79.5457	79.9369	79.567	79.599	79.3035	79.5772	79.7772
90.1675	95.5659	95.8817	96.164	100	97.137	97.1454	97.048	96.3771	96.7197	96.5204	96.8416	96.4689	97.0259	96.8388	96.6962	94.0279	95.0048	81.3352	81.6465	79.4998	80.1282	79.3735	79.3186	79.7942	79.7821	79.4632
91.0789	96.2815	96.5224	97.0046	97.137	100	97.8806	97.8719	97.4712	97.3206	96.9739	97.2709	97.0536	97.1865	97.3636	97.2732	94.8101	94.7862	81.5423	81.42	81.0635	79.7449	79.83	79.3692	79.8905	80.0599	79.957
91.1909	96.6848	96.7754	97.9205	97.1454	97.8806	100	98.0107	98.0207	97.3509	96.7182	96.94	97.0918	97.0298	97.2599	96.8954	94.8667	95.1097	81.862	81.6386	79.9568	80.0267	79.8364	79.6205	79.6489	79.8284	79.8379
90.893	96.7573	96.9746	97.002	97.048	97.8719	98.0107	100	97.9474	97.9418	97.3147	97.5222	97.1159	97.1067	97.4618	97.0938	94.8808	94.8026	81.4469	81.3909	79.8866	80.3905	79.7579	79.1047	79.1646	79.6763	79.4722
91.2409	95.8562	96.1802	97.1714	96.3771	97.4712	98.0207	97.9474	100	97.5022	96.5406	96.6182	96.7134	96.723	97.173	96.9264	94.3915	94.7753	82.4052	81.8922	80.042	79.3106	79.2098	79.0497	78.9433	79.4449	79.4561
90.9081	96.1065	96.1185	96.3058	96.7197	97.3206	97.3509	97.9418	97.5022	100	96.9083	96.9343	96.6323	96.7242	96.9472	96.5931	94.7934	94.772	82.3958	82.2112	79.655	79.2096	79.2913	79.1998	79.3689	79.6102	79.5332
90.8349	95.9394	96.2917	95.8001	96.5204	96.9739	96.7182	97.3147	96.5406	96.9083	100	96.8301	97.0254	97.0357	97.1724	96.8953	94.3094	94.6951	81.4968	82.0688	80.2029	79.2241	79.8051	79.9072	79.3139	79.2182	79.3299
91.6267	96.2368	96.4828	96.1999	96.8416	97.2709	96.94	97.5222	96.6182	96.9343	96.8301	100	97.0723	96.9087	97.4781	97.2472	95.1224	95.0201	81.233	81.5255	80.1714	79.7613	79.3534	79.5138	79.208	79.9535	79.9906
91.1967	95.4075	95.659	95.8778	96.4689	97.0536	97.0918	97.1159	96.7134	96.6323	97.0254	97.0723	100	97.0322	97.0326	97.1716	95.0012	94.9937	82.065	82.1158	80.0119	79.7038	80.6577	80.0869	79.9798	79.7643	79.764
90.7595	95.9534	96.3646	96.5791	97.0259	97.1865	97.0298	97.1067	96.723	96.7242	97.0357	96.9087	97.0322	100	97.2208	97.1926	94.496	94.8309	81.9904	82.1254	80.1282	80.2848	79.9401	79.11	79.806	79.9812	80.0108
90.2234	95.6216	95.8145	96.5463	96.8388	97.3636	97.2599	97.4618	97.173	96.9472	97.1724	97.4781	97.0326	97.2208	100	97.6495	95.1078	95.1018	81.5709	81.7266	80.0574	80.0878	79.8629	79.1847	79.6936	79.1972	79.6787
90.1859	95.3476	95.4685	96.3054	96.6962	97.2732	96.8954	97.0938	96.9264	96.5931	96.8953	97.2472	97.1716	97.1926	97.6495	100	94.6713	94.2003	81.9419	82.0357	80.4114	79.828	80.6282	79.6922	79.848	80.3225	80.4496
92.1891	94.2762	94.6529	94.1244	94.0279	94.8101	94.8667	94.8808	94.3915	94.7934	94.3094	95.1224	95.0012	94.496	95.1078	94.6713	100	94.0319	82.252	82.5511	80.2691	80.4209	79.6737	80.1597	79.933	79.9339	80.105
93.1045	95.1524	95.3574	95.1314	95.0048	94.7862	95.1097	94.8026	94.7753	94.772	94.6951	95.0201	94.9937	94.8309	95.1018	94.2003	94.0319	100	81.0963	81.5454	79.0351	79.3663	79.2999	78.7175	78.9993	79.6056	78.9967
81.1175	81.4875	81.1638	81.3147	81.3352	81.5423	81.862	81.4469	82.4052	82.3958	81.4968	81.233	82.065	81.9904	81.5709	81.9419	82.252	81.0963	100	96.7512	79.8376	78.4976	78.9177	79.192	79.351	79.2619	79.486
81.2762	81.979	81.5607	81.5147	81.6465	81.42	81.6386	81.3909	81.8922	82.2112	82.0688	81.5255	82.1158	82.1254	81.7266	82.0357	82.5511	81.5454	96.7512	100	79.6003	79.2326	79.3342	79.7761	79.5929	79.2674	79.5662
80.1425	80.0024	79.8859	79.5457	79.4998	81.0635	79.9568	79.8866	80.042	79.655	80.2029	80.1714	80.0119	80.1282	80.0574	80.4114	80.2691	79.0351	79.8376	79.6003	100	91.5674	92.869	92.3999	92.2019	91.066	91.9515
80.0506	80.7211	80.8888	79.9369	80.1282	79.7449	80.0267	80.3905	79.3106	79.2096	79.2241	79.7613	79.7038	80.2848	80.0878	79.828	80.4209	79.3663	78.4976	79.2326	91.5674	100	95.7635	95.8315	96.1457	95.8008	96.0144
79.2355	79.6518	79.9099	79.567	79.3735	79.83	79.8364	79.7579	79.2098	79.2913	79.8051	79.3534	80.6577	79.9401	79.8629	80.6282	79.6737	79.2999	78.9177	79.3342	92.869	95.7635	100	96.1205	96.357	95.6929	96.1808
79.6122	78.7967	79.369	79.599	79.3186	79.3692	79.6205	79.1047	79.0497	79.1998	79.9072	79.5138	80.0869	79.11	79.1847	79.6922	80.1597	78.7175	79.192	79.7761	92.3999	95.8315	96.1205	100	97.2638	96.15	96.5777
79.1875	78.9198	79.1633	79.3035	79.7942	79.8905	79.6489	79.1646	78.9433	79.3689	79.3139	79.208	79.9798	79.806	79.6936	79.848	79.933	78.9993	79.351	79.5929	92.2019	96.1457	96.357	97.2638	100	96.5046	97.1221
79.9185	79.2475	79.0928	79.5772	79.7821	80.0599	79.8284	79.6763	79.4449	79.6102	79.2182	79.9535	79.7643	79.9812	79.1972	80.3225	79.9339	79.6056	79.2619	79.2674	91.066	95.8008	95.6929	96.15	96.5046	100	96.8989
79.7486	79.2794	79.3033	79.7772	79.4632	79.957	79.8379	79.4722	79.4561	79.5332	79.3299	79.9906	79.764	80.0108	79.6787	80.4496	80.105	78.9967	79.486	79.5662	91.9515	96.0144	96.1808	96.5777	97.1221	96.8989	100
